# Supplementary material for: Nature-Based Tourism Elicits a Phenotypic Shift in the Coping Abilities of Fish
Source: Front Physiol. 2018 Feb 5;9:13. doi: 10.3389/fphys.2018.00013 (PMC5807742; doi:10.3389/fphys.2018.00013)
Supplement: Supplementary file 1 [file DataSheet1.xlsx]

## Sheet: Feuil1
Aquarium	ng/mL	ng total	ng/L	Groupe	Litres	Cortisol Aqua	Cortisol/Longueur	ng/L/mm	Longueur poissons	pg/L/mm	Temps	Zone	Session
1	1.49477	0.44843	0.896861	C1	36	32.287	12.7617	0.35449	2.53	354.49	-1.5	Control zone	1
1	0.548812	0.164644	0.329287	C1	36	11.8543	4.68551	0.130153	2.53	130.153	0.5	Control zone	1
1	0.703652	0.211096	0.422191	C1	35.5	14.9878	5.92403	0.166874	2.53	166.874	1.5	Control zone	1
1	1.90617	0.571851	1.1437	C1	35	40.0296	15.822	0.452056	2.53	452.056	2.5	Control zone	1
1	0.790603	0.237181	0.474362	C1	34.5	16.3655	6.46857	0.187495	2.53	187.495	3.5	Control zone	1
2	0.568254	0.170476	0.340952	C1	36	12.2743	4.52925	0.125813	2.71	125.813	-1.5	Control zone	1
2	2.24935	0.674804	1.34961	C1	36	48.5859	17.9284	0.49801	2.71	498.01	0.5	Control zone	1
2	3.50844	1.05253	2.10506	C1	35.5	74.7298	27.5756	0.776777	2.71	776.777	1.5	Control zone	1
2	4.6868	1.40604	2.81208	C1	35	98.4228	36.3184	1.03767	2.71	1037.67	2.5	Control zone	1
2	7.0372	2.11116	4.22232	C1	34.5	145.67	53.7528	1.55805	2.71	1558.05	3.5	Control zone	1
3	0.903286	0.270986	0.541971	C1	36	19.511	7.39052	0.205292	2.64	205.292	-1.5	Control zone	1
3	1.08303	0.324909	0.649818	C1	36	23.3934	8.86115	0.246143	2.64	246.143	0.5	Control zone	1
3	1.01846	0.305537	0.611074	C1	35.5	21.6931	8.21709	0.231467	2.64	231.467	1.5	Control zone	1
3	1.25673	0.377018	0.754037	C1	35	26.3913	9.9967	0.28562	2.64	285.62	2.5	Control zone	1
3	4.1368	1.24104	2.48208	C1	34.5	85.6318	32.4363	0.940182	2.64	940.182	3.5	Control zone	1
4	1.89801	0.569403	1.13881	C1	36	40.997	13.7574	0.38215	2.98	382.15	-1.5	Control zone	1
4	1.74162	0.522487	1.04497	C1	36	37.619	12.6238	0.350662	2.98	350.662	0.5	Control zone	1
4	2.35227	0.705681	1.41136	C1	35.5	50.1033	16.8132	0.473611	2.98	473.611	1.5	Control zone	1
4	4.5976	1.37928	2.75856	C1	35	96.5496	32.3992	0.925691	2.98	925.691	2.5	Control zone	1
4	4.3144	1.29432	2.58864	C1	34.5	89.3081	29.9692	0.868671	2.98	868.671	3.5	Control zone	1
5	2.1836	0.65508	1.31016	B1	36	47.1658	17.4043	0.483454	2.71	483.454	-1.5	Touristic zone	1
5	1.78791	0.536374	1.07275	B1	36	38.6189	14.2505	0.395848	2.71	395.848	0.5	Touristic zone	1
5	2.38991	0.716972	1.43394	B1	35.5	50.905	18.7841	0.529131	2.71	529.131	1.5	Touristic zone	1
5	1.82914	0.548743	1.09749	B1	35	38.412	14.1742	0.404977	2.71	404.977	2.5	Touristic zone	1
5	1.0015	0.300449	0.600898	B1	34.5	20.731	7.64981	0.221734	2.71	221.734	3.5	Touristic zone	1
6	3.09458	0.928373	1.85675	B1	36	66.8428	22.8133	0.633702	2.93	633.702	-1.5	Touristic zone	1
6	3.2334	0.97002	1.94004	B1	36	69.8414	23.8367	0.66213	2.93	662.13	0.5	Touristic zone	1
6	3.80548	1.14164	2.28329	B1	35.5	81.0567	27.6644	0.779279	2.93	779.279	1.5	Touristic zone	1
6	3.51598	1.05479	2.10959	B1	35	73.8355	25.1998	0.719995	2.93	719.995	2.5	Touristic zone	1
6	3.28937	0.98681	1.97362	B1	34.5	68.0899	23.2389	0.673591	2.93	673.591	3.5	Touristic zone	1
7	0.77245	0.231735	0.46347	B1	36	16.6849	5.87497	0.163194	2.84	163.194	-1.5	Touristic zone	1
7	1.32613	0.397838	0.795676	B1	36	28.6443	10.086	0.280168	2.84	280.168	0.5	Touristic zone	1
7	1.73003	0.519008	1.03802	B1	35.5	36.8495	12.9752	0.365498	2.84	365.498	1.5	Touristic zone	1
7	5.002	1.5006	3.0012	B1	35	105.042	36.9866	1.05676	2.84	1056.76	2.5	Touristic zone	1
7	3.798	1.1394	2.2788	B1	34.5	78.6186	27.6826	0.802394	2.84	802.394	3.5	Touristic zone	1
8	2.43404	0.730212	1.46042	B1	36	52.5753	19.2583	0.534954	2.73	534.954	-1.5	Touristic zone	1
8	7.7768	2.33304	4.66608	B1	36	167.979	61.5307	1.70919	2.73	1709.19	0.5	Touristic zone	1
8	7.3204	2.19612	4.39224	B1	35.5	155.925	57.1152	1.60888	2.73	1608.88	1.5	Touristic zone	1
8	13.1268	3.93804	7.87608	B1	35	275.663	100.975	2.88501	2.73	2885.01	2.5	Touristic zone	1
8	8.5276	2.55828	5.11656	B1	34.5	176.521	64.6598	1.8742	2.73	1874.2	3.5	Touristic zone	1
B5	2.49284	0.747851	1.4957	B2	36	53.8453	20.8703	0.57973	2.58	579.73	-1.5	Touristic zone	2
B5	7.4184	2.22552	4.45104	B2	36	160.237	62.1075	1.72521	2.58	1725.21	0.5	Touristic zone	2
B5	4.596	1.3788	2.7576	B2	35.5	97.8948	37.9437	1.06884	2.58	1068.84	1.5	Touristic zone	2
B5	2.51463	0.754388	1.50878	B2	35	52.8072	20.4679	0.584797	2.58	584.797	2.5	Touristic zone	2
B5	5.9372	1.78116	3.56232	B2	34.5	122.9	47.6357	1.38074	2.58	1380.74	3.5	Touristic zone	2
B6	5.3136	1.59408	3.18816	B2	36	114.774	49.0486	1.36246	2.34	1362.46	-1.5	Touristic zone	2
B6	3.3102	0.99306	1.98612	B2	36	71.5003	30.5557	0.848769	2.34	848.769	0.5	Touristic zone	2
B6	3.63473	1.09042	2.18084	B2	35.5	77.4198	33.0854	0.931983	2.34	931.983	1.5	Touristic zone	2
B6	3.08152	0.924455	1.84891	B2	35	64.7119	27.6546	0.790133	2.34	790.133	2.5	Touristic zone	2
B6	2.82605	0.847816	1.69563	B2	34.5	58.4993	24.9997	0.724629	2.34	724.629	3.5	Touristic zone	2
B7	3.22291	0.966874	1.93375	B2	36	69.6149	28.8859	0.802385	2.41	802.385	-1.5	Touristic zone	2
B7	2.03699	0.611097	1.22219	B2	36	43.999	18.2568	0.507134	2.41	507.134	0.5	Touristic zone	2
B7	2.4584	0.737519	1.47504	B2	35.5	52.3638	21.7277	0.612049	2.41	612.049	1.5	Touristic zone	2
B7	5.1024	1.53072	3.06144	B2	35	107.15	44.4607	1.27031	2.41	1270.31	2.5	Touristic zone	2
B7	5.7796	1.73388	3.46776	B2	34.5	119.638	49.6422	1.4389	2.41	1438.9	3.5	Touristic zone	2
B8	3.35431	1.00629	2.01259	B2	36	72.4531	33.0836	0.91899	2.19	918.99	-1.5	Touristic zone	2
B8	2.19353	0.658058	1.31612	B2	36	47.3802	21.6348	0.600966	2.19	600.966	0.5	Touristic zone	2
B8	5.7904	1.73712	3.47424	B2	35.5	123.336	56.3176	1.58641	2.19	1586.41	1.5	Touristic zone	2
B8	6.2912	1.88736	3.77472	B2	35	132.115	60.3266	1.72362	2.19	1723.62	2.5	Touristic zone	2
B8	3.323	0.996901	1.9938	B2	34.5	68.7862	31.4092	0.910412	2.19	910.412	3.5	Touristic zone	2
B10	3.01464	0.904392	1.80878	B2	36	65.1162	25.8398	0.717771	2.52	717.771	-1.5	Touristic zone	2
B10	3.34938	1.00481	2.00963	B2	36	72.3466	28.709	0.797472	2.52	797.472	0.5	Touristic zone	2
B10	5.3628	1.60884	3.21768	B2	35.5	114.228	45.3284	1.27686	2.52	1276.86	1.5	Touristic zone	2
B10	5.3412	1.60236	3.20472	B2	35	112.165	44.51	1.27171	2.52	1271.71	2.5	Touristic zone	2
B10	4.8676	1.46028	2.92056	B2	34.5	100.759	39.9839	1.15895	2.52	1158.95	3.5	Touristic zone	2
B12	1.71967	0.5159	1.0318	B2	36	37.1448	17.1967	0.477685	2.16	477.685	-1.5	Touristic zone	2
B12	5.4604	1.63812	3.27624	B2	36	117.945	54.604	1.51678	2.16	1516.78	0.5	Touristic zone	2
B12	5.7968	1.73904	3.47808	B2	35.5	123.472	57.1629	1.61022	2.16	1610.22	1.5	Touristic zone	2
B12	10.4728	3.14184	6.28368	B2	35	219.929	101.819	2.90911	2.16	2909.11	2.5	Touristic zone	2
B12	1.11783	0.335348	0.670697	B2	34.5	23.139	10.7125	0.310508	2.16	310.508	3.5	Touristic zone	2
C1	1.6916	0.50748	1.01496	C2	36	36.5386	17.2352	0.478755	2.12	478.755	-1.5	Control zone	2
C1	2.33318	0.699953	1.39991	C2	36	50.3966	23.772	0.660333	2.12	660.333	0.5	Control zone	2
C1	2.4544	0.73632	1.47264	C2	35.5	52.2787	24.6598	0.694642	2.12	694.642	1.5	Control zone	2
C1	1.31922	0.395767	0.791535	C2	35	27.7037	13.0678	0.373366	2.12	373.366	2.5	Control zone	2
C1	1.33365	0.400095	0.80019	C2	34.5	27.6066	13.022	0.377448	2.12	377.448	3.5	Control zone	2
C2	1.85355	0.556065	1.11213	C2	36	40.0367	16.1438	0.44844	2.48	448.44	-1.5	Control zone	2
C2	1.40333	0.420998	0.841995	C2	36	30.3118	12.2225	0.339514	2.48	339.514	0.5	Control zone	2
C2	3.0535	0.91605	1.8321	C2	35.5	65.0396	26.2256	0.73875	2.48	738.75	1.5	Control zone	2
C2	1.9931	0.59793	1.19586	C2	35	41.8551	16.8771	0.482202	2.48	482.202	2.5	Control zone	2
C2	1.78335	0.535005	1.07001	C2	34.5	36.9153	14.8852	0.431456	2.48	431.456	3.5	Control zone	2
C3	2.16913	0.650738	1.30148	C2	36	46.8531	22.4178	0.622715	2.09	622.715	-1.5	Control zone	2
C3	2.59325	0.777975	1.55595	C2	36	56.0142	26.8011	0.744474	2.09	744.474	0.5	Control zone	2
C3	1.94145	0.582435	1.16487	C2	35.5	41.3529	19.7861	0.557354	2.09	557.354	1.5	Control zone	2
C3	1.94145	0.582435	1.16487	C2	35	40.7705	19.5074	0.557354	2.09	557.354	2.5	Control zone	2
C3	5.6512	1.69536	3.39072	C2	34.5	116.98	55.9712	1.62235	2.09	1622.35	3.5	Control zone	2
C4	1.97105	0.591315	1.18263	C2	36	42.5747	19.0918	0.530327	2.23	530.327	-1.5	Control zone	2
C4	2.17047	0.651142	1.30228	C2	36	46.8823	21.0234	0.583984	2.23	583.984	0.5	Control zone	2
C4	3.72884	1.11865	2.2373	C2	35.5	79.4243	35.6163	1.00328	2.23	1003.28	1.5	Control zone	2
C4	1.51435	0.454305	0.90861	C2	35	31.8013	14.2607	0.407448	2.23	407.448	2.5	Control zone	2
C4	1.35467	0.406402	0.812805	C2	34.5	28.0418	12.5748	0.364487	2.23	364.487	3.5	Control zone	2
C9	2.23717	0.671152	1.3423	C2	36	48.323	21.1943	0.58873	2.28	588.73	-1.5	Control zone	2
C9	1.63055	0.489165	0.97833	C2	36	35.2199	15.4473	0.429092	2.28	429.092	0.5	Control zone	2
C9	1.43685	0.431055	0.86211	C2	35.5	30.6049	13.4232	0.378118	2.28	378.118	1.5	Control zone	2
C9	1.7211	0.51633	1.03266	C2	35	36.1431	15.8522	0.452921	2.28	452.921	2.5	Control zone	2
C9	5.9875	1.79625	3.5925	C2	34.5	123.941	54.3602	1.57566	2.28	1575.66	3.5	Control zone	2
C11	1.61377	0.484131	0.968262	C2	36	34.8574	16.1377	0.448269	2.16	448.269	-1.5	Control zone	2
C11	1.15629	0.346888	0.693776	C2	36	24.9759	11.5629	0.321192	2.16	321.192	0.5	Control zone	2
C11	1.00322	0.300965	0.60193	C2	35.5	21.3685	9.89283	0.278671	2.16	278.671	1.5	Control zone	2
C11	2.79556	0.838668	1.67734	C2	35	58.7068	27.1791	0.776545	2.16	776.545	2.5	Control zone	2
C11	1.82265	0.546796	1.09359	C2	34.5	37.7289	17.4671	0.506293	2.16	506.293	3.5	Control zone	2
