# Supplementary material for: Nature-Based Tourism Elicits a Phenotypic Shift in the Coping Abilities of Fish
Source: Front Physiol. 2018 Feb 5;9:13. doi: 10.3389/fphys.2018.00013 (PMC5807742; doi:10.3389/fphys.2018.00013)
Supplement: Supplementary file 2 [file DataSheet2.xls]

## Sheet: Feuil1
	Valeurs
Étiquettes de lignes	Moyenne sur GRc	Moyenne sur MRc	Moyenne sur NeuroDc	Moyenne sur PCNAc	Ecartype sur GRc	Ecartype sur MRc	Ecartype sur NeuroDc	Ecartype sur PCNAc					GR	MR		NeuroD	PCNA
b	2.42881	2.14573	2.44033	2.47218	1.39179	1.14669	1.12621	1.31113				Touristic zone	2.42881	2.14573		2.44033	2.47218
c	1.51734	1.38478	1.37365	1.68751	0.997288	0.684092	0.867225	1.08191				Control zone	1.51734	1.38478		1.37365	1.68751
(vide)
Total	1.98995	1.77934	1.92674	2.09438	1.28178	1.01171	1.12972	1.24876					2.47218	1.39179		1.12621	1.31113
													1.68751	0.997288		0.867225	1.08191
													0.660718	0.371971		0.300993	0.350414
													0.468031	0.276598		0.240525	0.300067
									Ecartype sur PCNAc
									1.31113
									1.08191
					0	0	0	0.350414
					0	0	0	0.300067
		GR	MR
		3.25586	2.93636
		2.59437	2.05089
		1.3534	1.49736
		1.64553	1.47483
		1.17173	1.2759
		1.58428	1.33135
							Touristic zone	Control zone
					GR	June	3.25586	1.64553
						July	2.59437	1.17173
						August	1.3534	1.58428
					MR	June	2.93636	1.47483
						July	2.05089	1.2759
						August	1.49736	1.33135
							2.08729	1.16447	4	6
				4	6		0.790003	0.626021	6	3
				6	3		0.698715	1.13965	4	4
				4	4		1.44085	0.691888	4	6
							1.04176	0.767363	6	3
							0.633317	0.806002	4	4
							1.04365	0.475391
							0.322517	0.361433
							0.349358	0.569827
							0.720423	0.282462
							0.425297	0.443037
							0.316659	0.403001
							Touristic zone	Control zone
					NeuroD	June	3.29592	1.53311
						July	2.4735	1.2637
						August	1.53498	1.21693
					PCNA	June	2.24444	1.41134
						July	3.01821	1.34005
						August	1.88087	2.36236
							1.24157	0.968102	4	6
							0.855101	0.989391	6	3
							0.81544	0.835459	4	4
							0.909526	1.0579	4	6
							1.27436	0.235104	6	3
							1.66844	1.37822	4	4
							0.620783	0.395226
							0.349094	0.571225
							0.40772	0.417729
							0.454763	0.431886
							0.520255	0.135737
							0.83422	0.689111

## Sheet: Bilan Cerveaux Quantity GAPDH 1
Name	Tourisme	SJuneisons	18S	GAPDH	Mean	GR	MR	NeuroD	PCNA	GRc	MRc	NeuroDc	PCNAc
b10b	Yes	July	0.0588113	0.0332355	0.0442111	0.142476	0.122492	0.0855679	0.104391	3.22263	2.77061	1.93544	2.3612
b1ab	Yes	June	0.0982778	0.0655684	0.080274	0.160912	0.241734	0.32905	0.145051	2.00453	3.01136	4.09909	1.80694
b1bb	Yes	July	0.232449	0.0038803	0.0300328	0.0433843	0.00114101	0.0466083	0.0456407	1.44456	0.0379921	1.55191	1.51969
b3ab	Yes	June	0.0382515	0.0356074	0.0369058	0.196916	0.173392	0.165769	0.12382	5.33564	4.69824	4.49169	3.35503
b3bb	Yes	July	0.112059	0.0980951	0.104845	0.251834	0.290949	0.391782	0.268389	2.40197	2.77505	3.73678	2.55987
b3cb	Yes	August	0.0614641		0.0614641	0.138376	0.141134	0.148654	0.255399	2.25134	2.2962	2.41856	4.15525
b4cb	Yes	August	0.0894391	0.0510917	0.0675988	0.0749097	0.0939852	0.0948719	0.0749591	1.10815	1.39034	1.40346	1.10888
b5cb	Yes	August	0.104725	0.0101565	0.0326134	0.0478086	0.0504824	0.059845	0.0646476	1.46592	1.5479	1.83498	1.98224
b6bb	Yes	July	0.109601	0.0238288	0.0511044	0.119621	0.0960061	0.119994	0.197425	2.34073	1.87863	2.34801	3.86316
b6cb	Yes	August	0.0607082	0.105174	0.0799058	0.0470015	0.0603277	0.0385886	0.0221427	0.588211	0.754985	0.482926	0.27711
b8a	Yes	June	0.0277711	0.0250916	0.0263974	0.123814	0.0755977	0.0744831	0.0673727	4.69041	2.86384	2.82161	2.55225
b8bb	Yes	July	0.118516	0.0165267	0.0442571	0.164815	0.112383	0.0876773	0.226509	3.72403	2.53932	1.98109	5.11803
b9ab	Yes	June	0.248147	0.111695	0.166484	0.165296	0.195118	0.29489	0.210359	0.992864	1.17199	1.77128	1.26354
b9bb	Yes	July	0.127919	0.0559181	0.0845752	0.205712	0.194839	0.278066	0.227282	2.4323	2.30374	3.28779	2.68734
c10ab	No	June	0.0548756	0.105736	0.0761729	0.110031	0.0965111	0.105926	0.146892	1.44449	1.267	1.39059	1.9284
c10bb	No	July	0.0471541	0.0471071	0.0471306	0.0886673	0.101818	0.11306	0.0723786	1.88131	2.16034	2.39886	1.5357
c2ab	No	June	0.104899	0.0623985	0.0809045	0.183011	0.151522	0.214478	0.147003	2.26207	1.87286	2.65101	1.81699
c3ab	No	June	0.190306	0.097711	0.136363	0.20851	0.273956	0.347486	0.0966002	1.52907	2.00902	2.54824	0.708404
c4ab	No	June	0.0464032	0.116797	0.0736189	0.00828559	0.0147464	0.0120062	0.0095606	0.112547	0.200308	0.163086	0.129866
c4bb	No	July	0.0620133	0.0231872	0.0379199	0.0355092	0.0333813	0.0221638	0.0532855	0.936428	0.880311	0.584489	1.40521
c4cb	No	August	0.0429625	0.0712697	0.0553346	0.142322	0.126259	0.130745	0.207665	2.57202	2.28173	2.3628	3.75289
c5a	No	June	0.0457426	0.0153544	0.0265019	0.0262578	0.0395967	0.0218714	0.0220562	0.990788	1.49411	0.825278	0.832249
c6ab	No	June	0.0755327	0.00769389	0.0241068	0.0851985	0.0483505	0.0390638	0.0735775	3.5342	2.00568	1.62044	3.05214
c6cb	No	August	0.0560479	0.0100601	0.0237454	0.0606824	0.0403796	0.0311265	0.0780239	2.55554	1.70052	1.31084	3.28585
c8bb	No	July	0.0936031	0.0330833	0.055648	0.0388122	0.0437979	0.0449503	0.0600576	0.697459	0.787053	0.807761	1.07924
c8cb	No	August	0.0930858	0.0480289	0.0668641	0.0518803	0.0542211	0.0370771	0.1035	0.775908	0.810916	0.554515	1.54792
c9cb	No	August	0.12666	0.25307	0.179036	0.0776359	0.0952919	0.114506	0.154468	0.433633	0.532249	0.63957	0.862776
