# Supplementary material for: Nature-Based Tourism Elicits a Phenotypic Shift in the Coping Abilities of Fish
Source: Front Physiol. 2018 Feb 5;9:13. doi: 10.3389/fphys.2018.00013 (PMC5807742; doi:10.3389/fphys.2018.00013)
Supplement: Supplementary file 3 [file DataSheet3.xls]

## Sheet: Feuil2
Aquarium	Day	Control Zoneondition	session	Distance to the center	Time to Freeze	Freezing intensity
A	1	Control Zone	June	11.8882	98	102.559
A	2	Control Zone	June	11.168	87	82.6057
A	3	Control Zone	June	10.6642	79	115.943
A	4	Control Zone	June	11.1844	69	70.8511
A	5	Control Zone	June	13.2758	75	74.1004
B	1	Control Zone	June	10.6309	105	96.602
B	2	Control Zone	June	12.1443	86	81.0633
B	3	Control Zone	June	12.2537	78	86.001
B	4	Control Zone	June	12.4604	66	82.5204
B	5	Control Zone	June	12.9386	84	88.3795
C	1	Control Zone	June	11.1686	99	105.626
C	2	Control Zone	June	10.0698	87	90.8163
C	3	Control Zone	June	9.47933	84	103.202
C	4	Control Zone	June	10.3411	70	88.0649
C	5	Control Zone	June	11.7515	77	90.5628
D	1	Control Zone	June	11.6092	85	84.024
D	2	Control Zone	June	11.9476	75	79.5133
D	3	Control Zone	June	12.8076	80	91.4498
D	4	Control Zone	June	12.3927	71	86.6751
D	5	Control Zone	June	12.7809	75	77.9422
E	1	Touristicl Zone	June	11.7361	95	79.7672
E	2	Touristicl Zone	June	12.1649	85	92.8311
E	3	Touristicl Zone	June	11.4671	80	105.081
E	4	Touristicl Zone	June	12.3276	84	73.121
E	5	Touristicl Zone	June	13.8405	82	70.0956
F	1	Touristicl Zone	June	12.8052	97	53.1844
F	2	Touristicl Zone	June	16.0183	92	67.0002
F	3	Touristicl Zone	June	12.7821	87	54.2277
F	4	Touristicl Zone	June	13.6051	89	80.7477
F	5	Touristicl Zone	June	13.7107	79	77.4315
G	1	Touristicl Zone	June	12.923	96	47.4463
G	2	Touristicl Zone	June	12.6739	86	52.3477
G	3	Touristicl Zone	June	14.9759	78	53.6488
G	4	Touristicl Zone	June	11.9685	79	48.0163
G	5	Touristicl Zone	June	13.4971	100	54.4739
H	1	Touristicl Zone	June	15.2769	103	72.3705
H	2	Touristicl Zone	June	15.6542	94	66.3577
H	3	Touristicl Zone	June	13.3654	85	80.6163
H	4	Touristicl Zone	June	14.5709	79	47.3108
H	5	Touristicl Zone	June	11.4768	96	56.1407
I	1	Control Zone	August	11.625	106	102.827
I	2	Control Zone	August	10.6834	98	89.905
I	3	Control Zone	August	12.8102	93	123.676
I	4	Control Zone	August	13.2604	101	77.872
I	5	Control Zone	August	13.1278	103	73.5456
J	1	Touristicl Zone	August	11.8126	110	92.8413
J	2	Touristicl Zone	August	11.8649	84	80.4204
J	3	Touristicl Zone	August	11.7503	90	64.3927
J	4	Touristicl Zone	August	9.46079	94	89.6179
J	5	Touristicl Zone	August	9.33507	106	109.768
K	1	Control Zone	August	11.357	102	118.449
K	2	Control Zone	August	12.1298	80	96.7519
K	3	Control Zone	August	12.103	89	132.628
K	4	Control Zone	August	10.9154	87	115.16
K	5	Control Zone	August	11.1219	92	128.448
L	1	Touristicl Zone	August	7.65739	113	94.5015
L	2	Touristicl Zone	August	12.2219	86	94.6256
L	3	Touristicl Zone	August	10.5032	97	98.2658
L	4	Touristicl Zone	August	9.77955	97	106.242
L	5	Touristicl Zone	August	11.0336	92	113.34
M	1	Control Zone	August	9.31999	104	123.307
M	2	Control Zone	August	10.1031	90	87.4923
M	3	Control Zone	August	10.0378	90	118.265
M	4	Control Zone	August	9.26228	99	109.016
M	5	Control Zone	August	11.7357	101	80.704
N	1	Control Zone	August	13.5228	97	151.904
N	2	Control Zone	August	11.838	88	131.593
N	3	Control Zone	August	13.379	91	156.544
N	4	Control Zone	August	12.69	92	171.367
N	5	Control Zone	August	11.9799	97	141.12
O	1	Control Zone	August	12.4278	97	157.044
O	2	Control Zone	August	11.8963	89	125.045
O	3	Control Zone	August	12.1446	88	140.788
O	4	Control Zone	August	11.8789	94	158.403
O	5	Control Zone	August	13.2685	93	165.222
P	1	Touristicl Zone	August	13.9766	104	106.521
P	2	Touristicl Zone	August	13.1734	87	81.2498
P	3	Touristicl Zone	August	14.6911	93	93.2691
P	4	Touristicl Zone	August	15.174	102	68.1647
P	5	Touristicl Zone	August	12.6437	100	75.0392
Q	1	Touristicl Zone	August	13.1118	104	146.086
Q	2	Touristicl Zone	August	10.9247	85	122.178
Q	3	Touristicl Zone	August	12.9665	87	148.461
Q	4	Touristicl Zone	August	13.1135	95	79.0379
Q	5	Touristicl Zone	August	16.2415	100	144.969
R	1	Touristicl Zone	August	13.0499	98	101.457
R	2	Touristicl Zone	August	11.1646	84	84.6738
R	3	Touristicl Zone	August	12.6165	92	121.932
R	4	Touristicl Zone	August	15.219	91	86.3394
R	5	Touristicl Zone	August	11.0474	96	91.2406
S	1	Touristicl Zone	August	15.7261	109	138.95
S	2	Touristicl Zone	August	13.0069	88	116.763
S	3	Touristicl Zone	August	16.7079	94	114.297
S	4	Touristicl Zone	August	16.5067	90	98.7751
S	5	Touristicl Zone	August	17.3926	95	119.986
T	1	Control Zone	August	12.8931	101	88.7246
T	2	Control Zone	August	14.2218	92	81.6972
T	3	Control Zone	August	13.66	90	128.215
T	4	Control Zone	August	13.9552	101	110.723
T	5	Control Zone	August	12.3903	102	119.848
